# Supplementary material for: Cats show an unexpected pattern of response to human ostensive cues in a series of A-not-B error tests
Source: Anim Cogn. 2020 Mar 29;23(4):681–9. doi: 10.1007/s10071-020-01373-4 (PMC7320938; doi:10.1007/s10071-020-01373-4)
Supplement: Supplementary file 2 — Supplementary file2 (XLSX 25 kb) [file 10071_2020_1373_MOESM2_ESM.xlsx]

## Sheet: raw data
Sex: 1 - intact male; 2 - intact female; 3 - sterilized male; 4 - sterilized female
Breed: 1 - purebred; 2 - mix
Habitat: 1 - outside; 2 - inside & outside; 3 - inside
Test type: 1 - experimenter ostensive; 2 - experimenter non-ostensive; 3 - owner ostensive
Dog (in the same house): 1 - yes; 0 - no
Cat's name	Sex	Age	Breed	Habitat	Dog	Test type	A1	A2	B3	B4	A5
Csabi	3	1.5	1	2	1	1	A	B	B	B	B
						2	A	A	B	A	A
						3	A	A	B	B	A
Hercules	3	2	1	2	1	1	A	A	B	A	A
						2	A	A	B	B	A
						3	A	A	B	B	A
Mimi	4	2	1	2	1	1	A	A	B	B	A
						2	A	A	A	B	B
						3	A	A	A	A	A
Tódor	1	11 months	1	3	0	1	A	A	B	B	B
						2	B	B	A	A	A
						3	A	A	A	B	A
Terka	4	2.5	2	3	1	1	A	A	B	B	A
						2	A	A	A	B	A
						3	A	A	A	B	A
Sushi	3	1 year 7 months	2	2	1	1	B	A	B	B	A
						2	A	A	A	B	A
						3	B	A	B	B	B
Luna	2	6 months	2	3	0	1	A	A	B	B	A
						2	A	A	B	B	B
						3	A	A	A	B	A
Dr. Makovecz	3	5	2	2	0	1	B	A	B	B	A
						2	A	A	A	B	A
						3	A	A	A	B	A
Mira	2	4	2	2	0	1	A	A	A	B	A
						2	A	A	A	B	A
						3	A	A	B	B	A
Csoki	4	1.5	2	2	0	1	A	A	B	B	A
						2	A	A	B	B	A
						3	A	A	A	A	B
Soma	3	2	2	3	0	1	A	A	A	A	A
						2	A	A	B	B	A
						3	A	A	B	B	A
Mütyi	3	3	2	3	0	1	A	B	B	B	A
						2	A	A	B	B	A
						3	A	A	B	B	A
Manu	3	1.5	2	2	0	1	A	A	B	A	A
						2	A	A	A	A	A
						3	A	A	A	B	A
Hempi	3	3	2	2	0	1	A	A	B	B	A
						2	A	A	B	A	A
						3	A	A	B	B	A
Pöri	3	5	2	2	0	1	A	A	B	B	A
						2	A	A	A	B	B
						3	A	A	A	B	A
LunaBp	4	1.5	2	3	0	1	A	A	B	A	A
						2	A	A	A	B	A
						3	A	A	B	A	A
Nyafi	2	5	2	2	0	1	A	A	B	B	A
						2	B	A	A	B	A
						3	A	A	A	A	B
Mona	2	6 months	2	3	0	1	A	A	A	B	B
						2	A	A	A	A	A
						3	A	A	A	A	B
Chichi	2	6 months	2	3	0	1	B	A	A	A	A
						2	A	A	A	A	A
						3	A	A	A	B	B
Cirmi	3	8	2	3	0	1	A	A	B	B	A
						2	A	A	B	B	A
						3	A	A	B	B	A
Jázi	2	11 months	2	1	1	1	A	A	B	B	A
						2	A	A	A	A	A
						3	A	B	B	B	A
Maki	1	11 months	2	1	1	1	B	B	B	B	A
						2	A	A	A	A	A
						3	A	A	B	A	A
Pötyi	2	11 months	2	1	0	1	A	A	B	B	A
						2	A	A	A	B	A
						3	A	A	B	B	A
Vöri	1	2	2	1	0	1	A	A	B	B	A
						2	A	A	A	A	A
						3	A	A	A	B	A
Artúr	3	1.5	1	3	0	1	A	B	A	B	A
						2	B	A	A	B	A
						3	A	A	B	B	A

## Sheet: AnotB stat
Cat's name	Sex	Age	Breed	Habitat	Dog	Test type	A1	A2	B3	B4	A5			experimenter-ostensive	A1	A2	B3	B4	A5				Dog	Habitat
Csabi	3	1.5	1	2	1	1	1	0	1	1	0			Csabi	1	0	1	1	0			Csabi	1	2
						2	1	1	1	0	1			Hercules	1	1	1	0	1			Hercules	1	2
						3	1	1	1	1	1			Mimi	1	1	1	1	1			Mimi	1	2
Hercules	3	2	1	2	1	1	1	1	1	0	1			Tódor	1	1	1	1	0			Tódor	0	3
						2	1	1	1	1	1			Terka	1	1	1	1	1			Terka	1	2
						3	1	1	1	1	1			Sushi	0	1	1	1	1			Sushi	1	3
Mimi	4	2	1	2	1	1	1	1	1	1	1			Luna	1	1	1	1	1			Luna	0	3
						2	1	1	0	1	0			Dr. Makovecz	0	1	1	1	1			Dr. Makovecz	0	3
						3	1	1	0	0	1			Mira	1	1	0	1	1			Mira	0	1
Tódor	1	11 months	1	3	0	1	1	1	1	1	0			Csoki	1	1	1	1	1			Csoki	0	1
						2	0	0	0	0	1			Soma	1	1	0	0	1			Soma	0	1
						3	1	1	0	1	1			Mütyi	1	0	1	1	1			Mütyi	0	1
Terka	4	2.5	2	3	1	1	1	1	1	1	1			Manu	1	1	1	0	1			Manu	0	3
						2	1	1	0	1	1			Hempi	1	1	1	1	1			Hempi	0	2
						3	1	1	0	1	1			Pöri	1	1	1	1	1			Pöri	0	2
Sushi	3	1 year 7 months	2	2	1	1	0	1	1	1	1			LunaBp	1	1	1	0	1			LunaBp	0	3
						2	1	1	0	1	1			Nyafi	1	1	1	1	1			Nyafi	0	2
						3	0	1	1	1	0			Mona	1	1	0	1	0			Mona	0	3
Luna	2	6 months	2	3	0	1	1	1	1	1	1			Chichi	0	1	0	0	1			Chichi	0	3
						2	1	1	1	1	0			Cirmi	1	1	1	1	1			Cirmi	0	3
						3	1	1	0	1	1			Jázi	1	1	1	1	1			Jázi	1	1
Dr. Makovecz	3	5	2	2	0	1	0	1	1	1	1			Maki	0	0	1	1	1			Maki	1	1
						2	1	1	0	1	1			Pötyi	1	1	1	1	1			Pötyi	0	1
						3	1	1	0	1	1			Vöri	1	1	1	1	1			Vöri	0	1
Mira	2	4	2	2	0	1	1	1	0	1	1			Artúr	1	0	0	1	1			Artúr	0	3
						2	1	1	0	1	1				P<0.001	P<0.001	P<0.004	P<0.004	P<0.000	Binomial test
						3	1	1	1	1	1			experimenter non-ostensive	A1	A2	B3	B4	A5
Csoki	4	1.5	2	2	0	1	1	1	1	1	1			Csabi	1	1	1	0	1
						2	1	1	1	1	1			Hercules	1	1	1	1	1
						3	1	1	0	0	0			Mimi	1	1	0	1	0
Soma	3	2	2	3	0	1	1	1	0	0	1			Tódor	0	0	0	0	1
						2	1	1	1	1	1			Terka	1	1	0	1	1
						3	1	1	1	1	1			Sushi	1	1	0	1	1
Mütyi	3	3	2	3	0	1	1	0	1	1	1			Luna	1	1	1	1	0
						2	1	1	1	1	1			Dr. Makovecz	1	1	0	1	1
						3	1	1	1	1	1			Mira	1	1	0	1	1
Manu	3	1.5	2	2	0	1	1	1	1	0	1			Csoki	1	1	1	1	1
						2	1	1	0	0	1			Soma	1	1	1	1	1
						3	1	1	0	1	1			Mütyi	1	1	1	1	1
Hempi	3	3	2	2	0	1	1	1	1	1	1			Manu	1	1	0	0	1
						2	1	1	1	0	1			Hempi	1	1	1	0	1
						3	1	1	1	1	1			Pöri	1	1	0	1	0
Pöri	3	5	2	2	0	1	1	1	1	1	1			LunaBp	1	1	0	1	1
						2	1	1	0	1	0			Nyafi	0	1	0	1	1
						3	1	1	0	1	1			Mona	1	1	0	0	1
LunaBp	4	1.5	2	3	0	1	1	1	1	0	1			Chichi	1	1	0	0	1
						2	1	1	0	1	1			Cirmi	1	1	1	1	1
						3	1	1	1	0	1			Jázi	1	1	0	0	1
Nyafi	2	5	2	2	0	1	1	1	1	1	1			Maki	1	1	0	0	1
						2	0	1	0	1	1			Pötyi	1	1	0	1	1
						3	1	1	0	0	0			Vöri	1	1	0	0	1
Mona	2	6 months	2	3	0	1	1	1	0	1	0			Artúr	0	1	0	1	1
						2	1	1	0	0	1				P<0.000	P<0.000	P=0.108	P=0.108	P<0.000	Binomial test
						3	1	1	0	0	0			owner ostensive	A1	A2	B3	B4	A5
Chichi	2	6 months	2	3	0	1	0	1	0	0	1			Csabi	1	1	1	1	1		2
						2	1	1	0	0	1			Hercules	1	1	1	1	1		2
						3	1	1	0	1	0			Mimi	1	1	0	0	1		2
Cirmi	3	8	2	3	0	1	1	1	1	1	1			Tódor	1	1	0	1	1		3
						2	1	1	1	1	1			Terka	1	1	0	1	1		2
						3	1	1	1	1	1			Sushi	0	1	1	1	0		3
Jázi	2	11 months	2	1	1	1	1	1	1	1	1			Luna	1	1	0	1	1		3
						2	1	1	0	0	1			Dr. Makovecz	1	1	0	1	1		3
						3	1	0	1	1	1			Mira	1	1	1	1	1		1
Maki	1	11 months	2	1	1	1	0	0	1	1	1			Csoki	1	1	0	0	0		1
						2	1	1	0	0	1			Soma	1	1	1	1	1		1
						3	1	1	1	0	1			Mütyi	1	1	1	1	1		1
Pötyi	2	11 months	2	1	0	1	1	1	1	1	1			Manu	1	1	0	1	1		3
						2	1	1	0	1	1			Hempi	1	1	1	1	1		2
						3	1	1	1	1	1			Pöri	1	1	0	1	1		2
Vöri	1	2	2	1	0	1	1	1	1	1	1			LunaBp	1	1	1	0	1		3
						2	1	1	0	0	1			Nyafi	1	1	0	0	0		2
						3	1	1	0	1	1			Mona	1	1	0	0	0		3
Artúr	3	1.5	1	3	0	1	1	0	0	1	1			Chichi	1	1	0	1	0		3
						2	0	1	0	1	1			Cirmi	1	1	1	1	1		3
						3	1	1	1	1	1			Jázi	1	0	1	1	1		1
														Maki	1	1	1	0	1		1
														Pötyi	1	1	1	1	1		1
														Vöri	1	1	0	1	1		1
														Artúr	1	1	1	1	1		3
															P<0.000	P<0.000	P=1.000	P<0.023	P<0.007	Binomial test

## Sheet: non-ostensive owner group data
Cat's name	Sex	Age	Breed	Habitat	Dog		A1	A2	B3	B4	A5
Masni	4	3	2	3	0		A	A	A	B	A		Sex: 1 - intact male; 2 - intact female; 3 - sterilized male; 4 - sterilized female
Makovecz	3	5	2	2	0		A	A	B	B	B?		Breed: 1 - purebred; 2 - mix
Szotyi	4	3	2	3	0		A	A	A	B	A		Habitat: 1 - outside; 2 - inside & outside; 3 - inside
Nina	4	4	2	3	1		A	A	B	B	B		Dog (in the same house): 1 - yes; 0 - no
Soma	3	2	2	3	0		A	A	B	B	A
Rozi	4	1y 11m	2	3	0		A	A	B	A	A
Mona	2	8 months	2	3	0		A	A	A	B	A
Chichi	2	8 months	2	3	0		A	B	B	B	B
Chandler	3	9 months	2	3	0		A	A	B	A	A
Lucca	3	2	2	3	0		A	A	B	B	A
Süti	1	10 months	2	2	1		A	A	A	A	A
Tücsök	4	9 months	2	2	0		A	A	B	B	A
Törpilla	4	9 months	2	3	0		A	A	A	B	A
Szutyi	4	3	2	3	0		A	A	B	B	A
Nyafi	2	5	2	2	0		A	A	B	B	A
Füles	3	3	2	3	0		A	A	B	B	A
Pumi	4	3	2	3	0		A	A	B	B	A
Szervác	3	10	2	2	0		A	A	A	B	A
LunaBp	4	1y 9 months	2	3	0		B	A	A	B	A
Luna	4	1	2	3	0		A	A	A	B	A

## Sheet: non-ost own stat
Cat's name	Sex	Age	Breed	Habitat	Dog		A1	A2	B3	B4	A5
Masni	4	3	2	3	0		1	1	0	1	1		Sex: 1 - intact male; 2 - intact female; 3 - sterilized male; 4 - sterilized female
Makovecz	3	5	2	2	0		1	1	1	1	0		Breed: 1 - purebred; 2 - mix
Szotyi	4	3	2	3	0		1	1	0	1	1		Habitat: 1 - outside; 2 - inside & outside; 3 - inside
Nina	4	4	2	3	1		1	1	1	1	0		Dog (in the same house): 1 - yes; 0 - no
Soma	3	2	2	3	0		1	1	1	1	1
Rozi	4	1y 11m	2	3	0		1	1	1	0	1
Mona	2	8 months	2	3	0		1	1	0	1	1
Chichi	2	8 months	2	3	0		1	0	1	1	0
Chandler	3	9 months	2	3	0		1	1	1	0	1
Lucca	3	2	2	3	0		1	1	1	1	1
Süti	1	10 months	2	2	1		1	1	0	0	1
Tücsök	4	9 months	2	2	0		1	1	1	1	1
Törpilla	4	9 months	2	3	0		1	1	0	1	1
Szutyi	4	3	2	3	0		1	1	1	1	1
Nyafi	2	5	2	2	0		1	1	1	1	1
Füles	3	3	2	3	0		1	1	1	1	1
Pumi	4	3	2	3	0		1	1	1	1	1
Szervác	3	10	2	2	0		1	1	0	1	1
LunaBp	4	1y 9 months	2	3	0		0	1	0	1	1
Luna	4	1	2	3	0		1	1	0	1	1

## Sheet: scent-control
Cat's name	Sex	Age	Breed	Habitat	Dog		1	2	3	4	5	6	7	8	9	10		Correct choices
Masni	4	3	2	3	0		1	0	1	0	0	1	1	1	0	0		5
Makovecz	3	5	2	2	0		0	1	0	1	1	0	1	0	0	1		5
Szotyi	4	3	2	3	0		0	1	1	0	0	0	0	1	0	0		3
Nina	4	4	2	3	1		1	0	1	0	0	1	0	1	1	0		5
Soma	3	2	2	3	0		0	1	0	1	1	0	1	0	0	1		5
Rozi	4	1y 11m	2	3	0
Mona	2	8 months	2	3	0		1	0	1	0	0	0	0	0	0	0		2
Chichi	2	8 months	2	3	0
Chandler	3	9 months	2	3	0		1	0	1	0	1	1	0	1	1	0		6
Lucca	3	2	2	3	0
Süti	1	10 months	2	2	1
Nínó	4	3	2	3	0		0	0	1	1	0	0	1	x	x	x
Tücsök	4	9 months	2	2	0		0	1	1	0	0	0	1	1	1	1		6
Törpilla	4	9 months	2	3	0		1	1	1	1	1	1	0	1	1	1		9
LunaBp	4	1y 9 months	2	3	0		1	0	1	0	0	1	0	0	1	1		5
